# Supplementary material for: Enterotype-Specific Effects of Red Beetroot (Beta vulgaris L.) Powder and Betanin on Human Gut Microbiota: A Preliminary Study Based on In Vitro Fecal Fermentation Model
Source: Life (Basel). 2024 Oct 29;14(11):1391. doi: 10.3390/life14111391 (PMC11595470; doi:10.3390/life14111391)
Supplement: Supplementary file 1 [file life-14-01391-s001.zip]

Archive with 1 entries (1 files):
- life-3229178-supplementary.pdf
